# Supplementary material for: Eating Competence and Aspects Related to a Gluten-Free Diet in Brazilian Adults with Gluten-Related Disorders
Source: Nutrients. 2022 Jul 8;14(14):2815. doi: 10.3390/nu14142815 (PMC9319171; doi:10.3390/nu14142815)
Supplement: Supplementary file 1 [file nutrients-14-02815-s001.zip]

Archive with 1 entries (1 files):
- nutrients-1795642-supplementary.pdf
